# Supplementary material for: Household Location (Urban, Peri-Urban and Rural Settlements) as an Associated Risk Factor for Toxoplasmosis during Pregnancy in Southeastern Brazil
Source: Trop Med Infect Dis. 2024 Aug 1;9(8):173. doi: 10.3390/tropicalmed9080173 (PMC11358893; doi:10.3390/tropicalmed9080173)
Supplement: Supplementary file 1 [file tropicalmed-09-00173-s001.zip]

Archive with 1 entries (1 files):
- tropicalmed-3051867-supplementary.pdf
